# Supplementary material for: Preparation of cardan joint by selective laser sintering and properties of polyamide-12 and portland cement powder mixture
Source: PLoS One. 2025 Aug 1;20(8):e0328266. doi: 10.1371/journal.pone.0328266 (PMC12316248; doi:10.1371/journal.pone.0328266)
Supplement: S1 File — (XLSX) [file pone.0328266.s001.xlsx]

## Sheet: Sheet1
	Sample	discraption	Run No	Mw	Mn	Mw/Mn			Sample	discraption	Run No	Mw	Mn	Mw/Mn
	AC10	0 hours	1	20000	5.91	3.4			BC10	0 hours	2	20000	5.91	3.4
	AC11	20-25 hours	7	142000	22200	6.4			BC11	20-25 hours	38	20300	6010	3.4
			11	141000	23300	6.1					42	20100	5930	3.4
	AC12	45-50 hours	8	140000	20500	6.8			BC12	45-50 hours	39	21600	6470	3.3
			12	143000	21.7	6.6					43	21500	6340	3.4
	AC13	70-75 hours	9	142000	22400	6.3			BC13	70-75 hours	40	23000	6650	3.5
			13	139000	21700	6.4					44	23100	6670	3.5
	AC14	95-100 hours	10	146000	21000	6.9			BC14	95-100 hours	41	24400	6800	3.6
			14	146000	20900	7					45	24300	7010	3.5
