# Supplementary material for: Preparation of cardan joint by selective laser sintering and properties of polyamide-12 and portland cement powder mixture
Source: PLoS One. 2025 Aug 1;20(8):e0328266. doi: 10.1371/journal.pone.0328266 (PMC12316248; doi:10.1371/journal.pone.0328266)
Supplement: S2 File — (XLSX) [file pone.0328266.s002.xlsx]

## Sheet: Sheet1
	Sample	discraption	Glass Transition (Tg)	Crystallisation temperature (Tc)	Melting Temperature (Tm)			Sample	discraption	Glass Transition (Tg)	Crystallisation temperature (Tc)	Melting Temperature (Tm)
	AC10	0 hours	53.29	152.3	185.09			BC10	0 hours	53.29	152.3	185.09
	AC11	20-25 hours	56.9	147.38	186.27			BC11	20-25 hours	54.02	148.08	185.32
	AC12	45-50 hours	57.85	146.8	186.9			BC12	45-50 hours	55.06	147.6	185.7
	AC13	70-75 hours	58.9	146.3	188.1			BC13	70-75 hours	55.92	147.2	185.9
	AC14	95-100 hours	59.89	145.9	189.12			BC14	95-100 hours	56.17	146.9	186.2
